# Supplementary material for: Genetic Structure and Diversity of Hatchery and Wild Populations of Yellow Catfish Tachysurus fulvidraco (Siluriformes: Bagridae) from Korea
Source: Int J Mol Sci. 2024 Mar 31;25(7):3923. doi: 10.3390/ijms25073923 (PMC11011370; doi:10.3390/ijms25073923)
Supplement: Supplementary file 1 [file ijms-25-03923-s001.zip]

Archive with 1 entries (1 files):
- ijms-2912948-supplementary.pdf
